# Supplementary material for: Insight into the Structural Basis for Dual Nucleic Acid—Recognition by the Scaffold Attachment Factor B2 Protein
Source: Int J Mol Sci. 2023 Feb 7;24(4):3286. doi: 10.3390/ijms24043286 (PMC9958909; doi:10.3390/ijms24043286)
Supplement: Supplementary file 1 [file ijms-24-03286-s001.zip]

Archive with 1 entries (1 files):
- ijms-2158440-supplementary.pdf
